# Supplementary material for: Inherited Retinal Dystrophy in Southeastern United States: Characterization of South Carolina Patients and Comparative Literature Review
Source: Genes (Basel). 2022 Aug 20;13(8):1490. doi: 10.3390/genes13081490 (PMC9407983; doi:10.3390/genes13081490)
Supplement: Supplementary file 1 [file genes-13-01490-s001.zip › Table S1.xlsx]

## Sheet: Supplemental Table S1
	Table S1: Disease, specific nucleotide and/or amino acid genetic variant, allele state, pathogenicity, disease inheritance, and genetic correlation to phenotype for each patient with available data
	Diagnosis	Gene	Nucleotide or amino acid or exon change	Allele State	Clinical Significance	Inheritance	Genetic correlation with phenotype	Patient #
	Batten disease	CLN3	c.622dupT	homozygous	pathogenic	AR	causal	1
	Batten disease	MFSD8	p.Pro333Pro	heterozygous	pathogenic	AR	unknown	2
	Batten disease	MFSD8	p.Trp97Cys	heterozygous	VUS	AR	unknown	2
	Cobalamin C disease	MMACHC	c.271dupA	heterozygous	VUS	AR	unknown	3
	Cobalamin C disease	MMACHC	p.Gln98X	heterozygous	pathogenic	AR	unknown	3
	Cone-rod dystrophy	RBP3	c.3067G>T	unknown	likely pathogenic	AR/D	unknown	4
	Cone-rod dystrophy	RBP3	c.11631G>A	unknown	likely benign	AR/D	unknown	4
	Cone-rod dystrophy	USH2A	c.2299del	unknown	pathogenic	AR	causal	5
	Cone-rod dystrophy	USH2A	c.2276G>T	unknown	pathogenic	AR	causal	5
	Cone-rod dystrophy	SNRNP200	c.2099G>A	unknown	VUS	AD	unknown	5
	Batten disease	CLN3	exon 8 & 9 deletion	homozygous	likely pathogenic	AR	causal	6
	Unspecified IRD	CACNA1F	c.4715dupC	unknown	pathogenic	unknown	unknown	6
	Unspecified IRD	GUCY2D	c.1957-10C>T	unknown	VUS	unknown	unknown	6
	Leber's congenitcal amaurosis	RPGRIP1	exon 10-11 deletion	heterozygous	pathogenic	AR	unknown	7
	Leber's congenitcal amaurosis	CDH23	c.9037G>A	unknown	VUS	AR	unknown	7
	Leber's congenitcal amaurosis	NYX	c.925C>G	hemizygous	VUS	XL	unknown	7
	Leber's congenitcal amaurosis	RBP4	c.566A>G	unknown	VUS	AD	unknown	7
	Leber's congenitcal amaurosis	RP1	c.205A>T	unknown	VUS	AR/D	unknown	7
	Batten disease	CLN6	c.890del	heterozygous	pathogenic	AR	causal	8
	Batten disease	CLN6	c.669C>G	heterozygous	pathogenic	AR	causal	8
	Rod-cone dystrophy	CDHR1	c.720G>C	heterozygous	VUS	AR	unknown	9
	Rod-cone dystrophy	RP1	c.374G>C	heterozygous	VUS	AR/D	unknown	9
	Usher syndrome	USH2A	c.1876C>T	heterozygous	pathogenic	AR	causal	10
	Usher syndrome	USH2A	c.475C>T	heterozygous	likely pathogenic	AR	causal	10
	Usher syndrome	USH2A	c.11713C>T	heterozygous	likely pathogenic	AR	unknown	11
	Usher syndrome	USH2A	c.13217T>C	heterozygous	VUS	AR	unknown	11
	Usher syndrome	USH2A	c.6711C>A	heterozygous	likely benign	AR	unknown	11
	Retinitis pigmentosa	RDH12	c.848+1G>C	heterozygous	likely pathogenic	AR	unknown	12
	Retinitis pigmentosa	RDH12	c.560A>G	heterozygous	VUS	AR	unknown	12
	Retinitis pigmentosa	TTC8	c.1033A>T	heterozygous	VUS	AR	unknown	12
	Retinitis pigmentosa	ROM1	c.712_713delCT	heterozygous	likely pathogenic	AD	causal	13
	Retinitis pigmentosa	CDHR1	c.2552_2554delAGA	heterozygous	VUS	AR	unknown	13
	Retinitis pigmentosa	RP1L1	unknown	heterozygous	VUS	AR	unknown	13
	Retinitis pigmentosa	PRPF6	c.1896C>T	heterozygous	VUS	AD	unknown	14
	Retinitis pigmentosa	IMPG2	c.2579G>T	heterozygous	VUS	AR/D	unknown	14
	Retinitis pigmentosa	PROM1	c.2070A>G	heterozygous	VUS	AR/D	unknown	14
	Retinitis pigmentosa	NALCN	c.368T>C	unknown	VUS	AR	unknown	14
	Batten disease	CLN3	exon 8 & 9 deletion	homozygous	likely pathogenic	AR	causal	15
	Batten disease	CLN3	exon 8 & 9 deletion	homozygous	likely pathogenic	AR	causal	16
	Pigmentary retinopathy	MERTK	c.2862_2863del	heterozygous	likely pathogenic	AR	unknown	17
	Pigmentary retinopathy	PCDH15	c.2289del	heterozygous	VUS	AR	unknown	17
	Pigmentary retinopathy	PRPF6	c.1896C>T	heterozygous	VUS	AD	unknown	17
	Pigmentary retinopathy	PROM1	c.2070A>G	heterozygous	VUS	AR/D	unknown	17
	Pigmentary retinopathy	NALCN	c.368T>C	heterozygous	VUS	AR	unknown	17
	Retinitis pigmentosa	BBS1	c.1448G>A	unknown	VUS	unknown	unknown	18
	Retinitis pigmentosa	CEP290	c.7243A>G	unknown	VUS	unknown	unknown	18
	Retinitis pigmentosa	TSC1	c.177C>T	unknown	likely benign	unknown	unlikely	18
	Stargardt disease	ABCA4	c.4222T>C	heterozygous	pathogenic	AR	causal	19
	Stargardt disease	ABCA4	c.4918C>T	heterozygous	pathogenic	AR	causal	19
	Stargardt disease	ABCA4	c.4139C>T	heterozygous	pathogenic	AR	causal	19
	Stargardt disease	ABCA4	c.3377T>C	heterozygous	likely pathogenic	AR	unknown	20
	Stargardt disease	ABCA4	c.5077G>A	heterozygous	VUS	AR	unknown	20
	Usher syndrome	USH2A	c.11713C>T	heterozygous	likely pathogenic	AR	unknown	21
	Usher syndrome	USH2A	c.13217T>C	heterozygous	VUS	AR	unknown	21
	Usher syndrome	USH2A	c.6711C>A	heterozygous	VUS	AR	unknown	21
	Usher syndrome	ABCA4	c.2791G>A	heterozygous	VUS	AR	unknown	21
	Usher syndrome	CRB1	c.1343A>C	heterozygous	VUS	AR	unknown	21
	Usher syndrome	RP1L1	c.5195C>T	heterozygous	VUS	AR	unknown	21
	Usher syndrome	RP1L1	c.6144C>G	heterozygous	VUS	AR	unknown	21
	Usher syndrome	COL11A1	c.1281+1G>A	heterozygous	likely pathogenic	unknown	unknown	21
	Usher syndrome	USH2A	c.12067-2A>G	heterozygous	pathogenic	AR	causal	22
	Usher syndrome	USH2A	c.956G>A	heterozygous	likely pathogenic	AR	causal	22
	Usher syndrome	PCDH15	c.3213T>C	heterozygous	benign	AR	unlikely	22
	Usher syndrome	USH2A	c.1111_1112del	heterozygous	pathogenic	AR	unknown	23
	Usher syndrome	USH2A	c.4133T>C	heterozygous	VUS	AR	unknown	23
	Usher syndrome	USH2A	c.5516T	heterozygous	benign	AR	unknown	23
	Usher syndrome	USH2A	c.4338_4339delCT	heterozygous	pathogenic	AR	causal	24
	Usher syndrome	USH2A	c.2299delG	heterozygous	pathogenic	AR	causal	24
	Usher syndrome	ADGRV1	c.1477C>T	heterozygous	likely pathogenic	AR	causal	25
	Usher syndrome	ADGRV1	c.11410C>T	heterozygous	likely pathogenic	AR	causal	25
	Usher syndrome	PCDH15	c.733C>T	heterozygous	pathogenic	AR	causal	26
	Usher syndrome	PCDH15	c.706-3_717del	heterozygous	pathogenic	AR	causal	26
	Usher syndrome	USH2A	c.2276G>T	heterozygous	likely pathogenic	AR	causal	27
	Usher syndrome	USH2A	c.920_923dup	heterozygous	likely pathogenic	AR	causal	27
	Usher syndrome	USH2A	c.2276G>T	heterozygous	likely pathogenic	AR	causal	28
	Usher syndrome	USH2A	c.920_923dup	heterozygous	likely pathogenic	AR	causal	28
	Usher syndrome	USH2A	p.Glu767Serfs*21	heterozygous	pathogenic	AR	unknown	29
	Usher syndrome	USH2A	p.Cys3281Phe	heterozygous	VUS	AR	unknown	29
	Usher syndrome	MYO7A	c.3979 G>A	heterozygous	pathogenic	AR	causal	30
	Usher syndrome	MYO7A	c.2542 C>T	heterozygous	likely pathogenic	AR	causal	30
	Batten disease	CLN3	partial deletion	heterozygous	pathogenic	AR	causal	31
	Batten disease	CLN3	p.Gly419Glu	heterozygous	pathogenic	AR	causal	31
	Cohen syndrome	VPS13B	c.5272dup	homozygous	pathogenic	AR	causal	32
	Cone-rod dystrophy	RPGR	p.Glu802GlyfsX32	unknown	likely pathogenic	XL	causal	33
	Leber's congenitcal amaurosis	CEP290	c.1666del	heterozygous	pathogenic	AR	unknown	34
	Macular dystrophy	n/a	801 kb gain at 2q14.3	heterozygous	VUS	unknown	unknown	35
	Macular dystrophy	LZTR1	c.1353+1G>T	heterozygous	likely pathogenic	unknown	unknown	35
	Retinitis pigmentosa	RPGR	c.3039_3040delGG	hemizygous	pathogenic	XL	causal	36
	Retinitis pigmentosa	PRPF31	c.835_836delinsC	heterozygous	pathogenic	AD	causal	37
	Retinitis pigmentosa	RP1	c.2285_2289del	heterozygous	pathogenic	AD	causal	38
	Retinitis pigmentosa	n/a	Xp11.3p11.23del	hemizygous	pathogenic	AD	causal	39
	Retinitis pigmentosa	RHO	p.Pro341Leu	heterozygous	pathogenic	AD	causal	40
	Stargardt disease	ABCA4	c.5461-10T>C	homozygous	likely pathogenic	AR	causal	41
	Unspecified IRD	n/a	7q11.21q11.22	heterozygous	VUS	unknown	unknown	42
	Unspecified IRD	BBS2	c.1523A>C	unknown	likely benign	unknown	unlikely	43
	Usher syndrome	USH2A	c.2299delG	homozygous	pathogenic	AR	causal	44
	Usher syndrome	MYO7A	p.Arg657Trp	heterozygous	likely pathogenic	AR	unknown	45
	Alstrom Syndrome	ALMS1	c.10535G>A	homozygous	pathogenic	AR	causal	46
	Batten disease	CLN3	exon 8 & 9 deletion	homozygous	likely pathogenic	AR	causal	47
	Batten disease	CLN3	unknown	homozygous	pathogenic	AR	causal	48
	Choroideremia	CHM	unknown	hemizygous	pathogenic	XL	causal	49
	Choroideremia	CHM	unknown	hemizygous	pathogenic	XL	causal	50
	Congenital stationary night blindness	NYX	c.85_108del	hemizygous	pathogenic	XL	causal	51
	Doyne Honeycomb Macular Dystrophy	TYR	c.649C>T	heterozygous	likely pathogenic	AR	unknown	52
	Doyne Honeycomb Macular Dystrophy	EFEMP1	c.1118C>T	heterozygous	VUS	AD	unknown	52
	unspecified IRD	CRX	c.164dupA	heterzygous	likely pathogenic	AD	causal	53
	Juvenile X-linked retinoschisis	RS1	c.336G>A	hemizygous	pathogenic	XL	causal	54
	Leber's congenitcal amaurosis	CEP290	c.2991+1655A>G	heterozygous	pathogenic	AR	causal	55
	Leber's congenitcal amaurosis	CEP290	c.636dupC	heterozygous	pathogenic	AR	causal	55
	Leber's congenitcal amaurosis	CRB1	p.Cys948Tyr	heterozygous	likely pathogenic	AR	causal	56
	Leber's congenitcal amaurosis	CRB1	p.Cys896stop	heterozygous	likely pathogenic	AR	causal	56
	Leber's congenitcal amaurosis	CEP290	p.Asn212insertionC	heterozygous	VUS	AR	unknown	57
	Leber's congenitcal amaurosis	CEP290	c.1655A>G	heterozygous	pathogenic	AR	unknown	57
	Leber's congenitcal amaurosis	AIPL1	p.Trp278stop	homozygous	pathogenic	AR	causal	58
	Leber's congenitcal amaurosis	CACNA2D2	p.2507G>A	homozygous	pathogenic	AR	causal	59
	Leber's congenitcal amaurosis	CEP290	c.1666dup	heterozygous	pathogenic	AR	causal	60
	Leber's congenitcal amaurosis	CEP290	c.367C>T	heterozygous	pathogenic	AR	causal	60
	Leber's congenitcal amaurosis	CEP290	unknown	homozygous	pathogenic	AR	causal	61
	Macular dystrophy	PRPH2	c.424C>T	heterozygous	VUS	AR/D	unknown	62
	Noonan syndrome	PTPN11	p.Tyr279Cys	heterozygous	pathogenic	AR	unknown	63
	Noonan syndrome	TTR	p.Val142Ile	heterozygous	pathogenic	AR	unknown	63
	Pigmentary degeneration of the retina	PRPH2	c.136C>T	heterozygous	pathogenic	AD	causal	64
	Pigmentary degeneration of the retina	ABCA4	c.6320G>A	heterozygous	pathogenic	AR/D	unknown	64
	Pigmentary degeneration of the retina	ABCA4	c.677G>A	heterozygous	VUS	AR/D	unknown	64
	Retinitis pigmentosa	RDH12	c.164C>T	heterozygous	pathogenic	AR	causal	65
	Retinitis pigmentosa	RDH12	c.716G>A	heterozygous	likely pathogenic	AR	causal	65
	Retinitis pigmentosa	PRPH2	c.629C>G	heterozygous	pathogenic	AR/D	unknown	66
	Retinitis pigmentosa	IMPG2	c.2631G>A	heterozygous	VUS	AR/D	unknown	66
	Retinitis pigmentosa	BBS1	c.235G>A	heterozygous	VUS	AR	unknown	67
	Retinitis pigmentosa	CDH23	c.9739-12G>A	heterozygous	VUS	AR	unknown	67
	Retinitis pigmentosa	BBS12	c.983_985del	heterozygous	VUS	AR	unknown	67
	Retinitis pigmentosa	MERTK	unknown	heterozygous	VUS	unknown	unknown	68
	Stargardt disease	PRPH2	unknown	heterozygous	VUS	AR/D	unknown	69
	Stargardt disease	ABCA4	unknown	heterozygous	VUS	unknown	unknown	69
	Stargardt disease	ABCA4	p.Gln1513Arg	homozygous	likely pathogenic	AR	causal	70
	Stargardt disease	ABCA4	c.4222T>C	heterozygous	pathogenic	AR	causal	71
	Stargardt disease	ABCA4	c.4918C>T	heterozygous	pathogenic	AR	causal	71
	Stargardt disease	ABCA4	c.4139C>T	heterozygous	pathogenic	AR	causal	71
	Stargardt disease	ABCA4	p.Gly863Ala	heterozygous	likely pathogenic	AR	causal	72
	Stargardt disease	ABCA4	p.Gln1412Stop	heterozygous	likely pathogenic	AR	causal	72
	Stargardt disease	ABCA4	p.Trp1772Ter	heterozygous	pathogenic	AR	causal	73
	Stargardt disease	ABCA4	p.Gly863Ala	heterozygous	pathogenic	AR	causal	73
	Stargardt disease	ABCA4	p.Arg219Thr	heterozygous	likely pathogenic	AR	causal	73
	Stargardt disease	ABCA4	p.Asp1532Asn	heterozygous	pathogenic	AR	causal	74
	Stargardt disease	ABCA4	p.Pro1380Leu	heterozygous	pathogenic	AR	causal	74
	Stargardt disease	ABCA4	c.5461-10T>C	heterozygous	pathogenic	AR/D	causal	75
	Stargardt disease	ABCA4	c.2942C>T	heterozygous	likely pathogenic	AR/D	causal	75
	Unspecified IRD	RP1	p.Tyr1352Phe	heterozygous	VUS	AR/D	unknown	76
	Unspecified IRD	RP1	p.Asn2073Ser	heterozygous	VUS	AR/D	unknown	76
	Unspecified IRD	CA4	p.Arg279His	heterozygous	VUS	AD	unknown	76
	Unspecified IRD	ABCA4	p.Thr1463Pro	heterozygous	VUS	AR	unknown	76
	Unspecified IRD	CERKL	p.Gln291Arg	heterozygous	VUS	AR	unknown	76
	Unspecified IRD	MERTK	p.Arg838Gly	heterozygous	VUS	AR	unknown	76
	Usher syndrome	USH2A	p.Trp3130Arg	heterozygous	likely pathogenic	AR	causal	77
	Usher syndrome	USH2A	p.Pro3116HisfsX13	heterozygous	pathogenic	AR	causal	77
	Usher syndrome	USH2A	unknown	homozygous	pathogenic	AR	causal	78
	Usher syndrome	TMEM67	p.Arg208Xaa	heterozygous	pathogenic	AR	unknown	79
	Usher syndrome	ADGRV1	p.Asp1482Asn	heterozygous	VUS	AR	unknown	79
	Usher syndrome	ADGRV1	p.Ala513Ser	heterozygous	VUS	AR	unknown	79
	Usher syndrome	USH2A	p.Trp2133Ter	heterozygous	pathogenic	AR	causal	80
	Usher syndrome	USH2A	p.Glu767Serfs*21	heterozygous	pathogenic	AR	causal	80
	Usher syndrome	USH2A	c.2299del	heterozygous	pathogenic	AR	causal	81
	Usher syndrome	USH2A	c.12295-3T>A	heterozygous	pathogenic	AR	causal	81
	Zellweger Syndrome	PEX1	p.Gly843Asp	heterozygous	pathogenic	AR	causal	82
	Zellweger Syndrome	PEX1	p.1770fs	heterozygous	pathogenic	AR	causal	82
	Opitz G/BBB syndrome	n/a	Xp22.31p22.2(8,003,012-10,435,616) del	hemizygous	pathogenic	XL	causal	83
