# Supplementary material for: Inherited Retinal Dystrophy in Southeastern United States: Characterization of South Carolina Patients and Comparative Literature Review
Source: Genes (Basel). 2022 Aug 20;13(8):1490. doi: 10.3390/genes13081490 (PMC9407983; doi:10.3390/genes13081490)
Supplement: Supplementary file 1 [file genes-13-01490-s001.zip › Table S2.xlsx]

## Sheet: Sheet1
	Table S2: The genetic panels used by at least one patient of each diagnosis
	Disease	Genetic Test (company, location)
	Alstrom cone dystrophy	Bardet Biedl syndrome/Alstrom Cone Dystrophy Asper Ophthalmics Genotyping Microarray (Asper Biotech, Tartu, Estonia)
	Batten disease	Neuronal Ceroid Lipofuscinosis Next Generation Sequencing Panel (Prevention Genetics, Marshfield, WI, USA)
		XomeDx - Proband Whole Exome Sequence Analysis (GeneDx, Gaithersburg, MD, USA)
		Comprehensive Inherited Retinal Dystrophies Sequencing Panel with copy number variant detection (Prevention Genetics, Marshfield, WI, USA)
	Choroideremia	Choroideremia (CHM) Panel, test code TA66 (GeneDx, Gaithersburg, MD, USA)
	Cone-rod dystrophy	XomeDxSlice Panel (GeneDx, Gaithersburg, MD, USA)
		Cone-Rod Dystrophy Sequencing Panel (Prevention Genetics, Marshfield, WI, USA)
	Congenital stationary night blindness	My Retina Tracker Program Panel (Blueprint Genetics, Espoo, Finland)
	Doyne Honeycomb macular dystrophy	Retinal Dystrophy Xpanded Panel, test code J905 (GeneDx, Gaithersburg, MD, USA)
	Unspecified IRD	Retinal Dystrophy Xpanded Panel, test code J905 (GeneDx, Gaithersburg, MD, USA)
	X-linked juvenile retinoschisis	NGS Single Gene for RS1 (Fulgent, Temple City, CA, USA)
	Leber congenital amaurosis	Leber Congenital Amaurosis Sequencing Panel (Greenwood Genetic Center, Greenwood, SC, USA)
		Inherited Retinal Disorders Panel (Invitae, San Francisco, CA, USA)
		Leber Congenital Amaurosis Panel (Invitae, San Francisco, CA, USA),
		CEP290 Hot Spots, test code J905 (GeneDx, Gaithersburg, MD, USA)
		University of Iowa Leber Congenital Amaurosis Panel (Carver Nonprofit Genetic Testing Laboratory, Iowa City, Iowa, USA)
	Macular dystrophy	Stargardt Disease and Macular Dystrophies Panel (Prevention Genetics, Marshfield, WI, USA)
		Stargardt Sequencing Panel, test code 466 (GeneDx, Gaithersburg, MD, USA)
	Noonan syndrome	NF1 Panel, test code 962 (GeneDx, Gaithersburg, MD, USA)
	Pigmentary degeneration of the retina	GeneDx Retinal Dystrophy Xpanded panel, test code J905 (GeneDx, Gaithersburg, MD, USA)
	Retinitis Pigmentosa	XomeDx - Proband Whole Exome Sequence Analysis, test code 561b (GeneDx, Gaithersburg, MD, USA)
		Retinitis Pigmentosa Panel (Fulgent, Temple City, CA, USA)
		Autosomal Dominant Retinitis Pigmentosa (RHO), test code TA67 (GeneDx, Gaithersburg, MD, USA)
		Retinitis Pigmentosa Panel Sequencing Panel (Greenwood Genetic Center, Greenwood, SC, USA)
		University of Texas-Houston Autosomal Dominant Retinitis Pigmentosa Panel (Laboratory for the Molecular Diagnosis of Inherited Eye Disease, Houston, TX, USA)
	Stargardt disease	XomeDx - Proband Whole Exome Sequence Analysis, test code 561b (GeneDx, Gaithersburg, MD, USA)
		GeneDx Retinal Dystrophy Xpanded panel, test code J905 (GeneDx, Gaithersburg, MD, USA)
		Stargardt Panel, test code TG49 (GeneDx, Gaithersburg, MD, USA)
		Whole Exome Sequencing of Gene ABCA4 (Greenwood Genetic Center, Greenwood, SC, USA)
		University of Iowa Stargardt Macular Dystrophy Panel using NGS (Carver nonprofit genetic testing Laboratory, Iowa City, Iowa, USA)
	Usher syndrome	Hearing Loss Sequencing Panel (Greenwood Genetic Center, Greenwood, SC, USA)
		Retinitis Pigmentosa Panel Sequencing Panel (Greenwood Genetic Center, Greenwood, SC, USA)
		Whole Exome Sequencing of USH2A by Greenwood Genetic Center (Greenwood Genetic Center, Greenwood, SC, USA)
		Usher Syndrome Panel, test code T006 (GeneDx, Gaithersburg, MD, USA)
		Usher Syndrome Panel (Fulgent, Temple City, CA, USA)
